# Supplementary material for: Alcohol-Related Frequent Attenders to Emergency Departments: A Scoping Review with Implications for Singapore
Source: J Clin Med. 2026 Jun 23;15(13):4892. doi: 10.3390/jcm15134892 (PMC13362420; doi:10.3390/jcm15134892)
Supplement: Supplementary file 1 [file jcm-15-04892-s001.zip]

Archive with 1 entries (1 files):
- jcm-4364985-supplementary.pdf
